# Supplementary material for: Does circulating progesterone mediate the associations of single nucleotide polymorphisms in progesterone receptor (PGR)-related genes with mammographic breast density in premenopausal women?
Source: Discov Oncol. 2021 Nov 3;12:47. doi: 10.1007/s12672-021-00438-1 (PMC8566393; doi:10.1007/s12672-021-00438-1)
Supplement: Supplementary file 1 — (XLSX 10 KB). [file 12672_2021_438_MOESM1_ESM.xlsx]

## Sheet: Sheet1
VPD	Summary on PgR (raw scale)										P value*
categories	n	min	0.025	0.25	mean	median	sd	0.75	0.975	max
<3.5%	34	0.054	0.061	0.108	0.972	0.144	2.284	0.259	7.832	10.06
3.5%~7.5%	150	0.052	0.07	0.155	2.695	0.279	4.823	1.98	15.829	19.39	0.00074
7.5%~15.5%	116	0.054	0.084	0.163	3.798	0.487	5.68	5.657	20.277	24.27	0.00011
>=15.5%	64	0.086	0.092	0.203	3.196	0.336	5.189	3.893	16.461	20.03	0.00011
*Benjamini-Hochberg adjusted (among all six pairwise comparisons) P value comparing each higher category to the lowest category “<3.5%”
