# Supplementary material for: Does circulating progesterone mediate the associations of single nucleotide polymorphisms in progesterone receptor (PGR)-related genes with mammographic breast density in premenopausal women?
Source: Discov Oncol. 2021 Nov 3;12:47. doi: 10.1007/s12672-021-00438-1 (PMC8566393; doi:10.1007/s12672-021-00438-1)
Supplement: Supplementary file 2 — (XLSX 20 KB). [file 12672_2021_438_MOESM2_ESM.xlsx]

## Sheet: Sheet1
Gene Symbol	SNP ID	Chromosome	position	Nucleotide change (REF/ALT)	Allele Frequency (%)	genotype=0	genotype=1	number of subjects with genotype=0	genotype=0 frequency (%)	number of subjects with genotype=1	genotype=1 frequency (%)
PGR	rs499699	11	100910132	T/C	31.4	0=TT	1=CC|TC|C.	178	48.9	186	51.1		Online Resource 2: SNP information overview (Chromosome, staring position, nucleotide, minor Allele Frequency, genotype 1(2 major alleles) and genotype 2(1 or 2 minor allele), number and frequency of participants with genotype 1 and genotype 2.
PGR	rs578029	11	100922404	A/T	69.7	0=TT	1=AA|AT|A.	183	50.27	181	49.73
PGR	rs484389	11	100909809	A/G	27.4	0=AA	1=GG|AG|G.	192	52.75	172	47.25
PGR	rs572698	11	100912561	C/A	27.1	0=CC	1=AA|CA|A.	194	53.3	170	46.7
PGR	rs526487	11	100920575	A/T	26.7	0=AA	1=TT|AT|T.	196	53.85	168	46.15
PGR	rs572580	11	100912527	A/C	26.6	0=AA	1=CC|AC|C.	198	54.4	166	45.6
PGR	rs573096	11	100922451	T/A	26.4	0=TT	1=AA|TA|A.	198	54.4	166	45.6
PGR	rs11571153	11	100998105	C/T	26.4	0=CC	1=TT|CT|T.	208	57.14	156	42.86
PGR	rs550382	11	100922568	C/A	24.8	0=CC	1=AA|CA|A.	201	58.09	145	41.91
PGR	rs606789	11	100913165	G/A	24.3	0=GG	1=AA|GA|A.	147	62.82	87	37.18
PGR	rs592080	11	100912252	A/T	21.2	0=AA	1=TT|AT|T.	69	70.41	29	29.59
PGR	rs10895056	11	100921941	T/A	15.6	0=TT	1=AA|TA|A.	259	71.15	105	28.85
PGR	rs511298	11	100910469	G/A	19.5	0=GG	1=AA|GA|A.	45	71.43	18	28.57
PGR	rs548668	11	100912230	T/C	20.9	0=TT	1=CC|TC|C.	62	72.94	23	27.06
PGR	rs645213	11	100921665	C/A	20.6	0=CC	1=AA|CA|A.	58	73.42	21	26.58
PGR	rs1042838	11	100933412	C/A	12.7	0=CC	1=AA|CA|A.	277	76.1	87	23.9
PGR	rs3740752	11	100998076	T/A	12.9	0=TT	1=AA|TA|A.	277	76.1	87	23.9
PGR	rs3740753	11	100998771	C/G	12.9	0=CC	1=GG|CG|G.	277	76.1	87	23.9
PGR	rs508653	11	100962200	C/A	13.6	0=CC	1=AA|CA|A.	247	78.41	68	21.59
PGR	rs544910	11	100912235	A/G	15.6	0=AA	1=GG|AG|G.	73	79.35	19	20.65
PGR	rs11224577	11	100933830	C/T	13.1	0=CC	1=TT|CT|T.	137	80.12	34	19.88
PGR	rs7116336	11	100962873	T/A	10.1	0=TT	1=AA|TA|A.	288	83	59	17
PGR	rs1824128	11	100933831	G/T	10	0=GG	1=TT|GT|T.	138	84.15	26	15.85
PGR	rs10895054	11	100910310	A/T	10.1	0=AA	1=TT|AT|T.	228	85.71	38	14.29
PGR	rs657516	11	100922112	A/G	6.3	0=AA	1=GG|AG|G.	321	88.19	43	11.81
PGR	rs11571159	11	100996306	G/A	8	0=GG	1=AA|GA|A.	100	88.5	13	11.5
PGRMC1	rs2499040	X	118376992	A/G	5.9	0=AA	1=GG|AG|G.	323	88.74	41	11.26
PGRMC1	rs2499041	X	118376853	T/G	5.8	0=TT	1=GG|TG|G.	321	89.17	39	10.83
PGR	rs11224565	11	100909629	C/T	4	0=CC	1=TT|CT|T.	337	92.58	27	7.42
PGRMC1	rs41294894	X	118373833	A/G	4.6	0=AA	1=GG|AG|G.	130	92.86	10	7.14
PGRMC1	rs41294892	X	118373792	T/G	4.7	0=TT	1=GG|TG|G.	98	93.33	7	6.67
PGR	rs11571147	11	100998762	C/G	3.3	0=CC	1=GG|CG|G.	341	93.68	23	6.32
PGRMC1	rs41261245	X	118374229	T/A	2.6	0=TT	1=AA|TA|A.	345	94.78	19	5.22
PGR	rs11571154	11	100998102	C/T	2.3	0=CC	1=TT|CT|T.	347	95.33	17	4.67
PGRMC1	rs11546862	X	118377608	C/T	3.4	0=CC	1=TT|CT|T.	127	95.49	6	4.51
PGR	rs11571255	11	100912520	C/A	2.4	0=CC	1=AA|CA|A.	343	95.54	16	4.46
PGR	rs11571150	11	100998472	C/A	2.3	0=CC	1=AA|CA|A.	348	95.6	16	4.4
PGR	rs10895068	11	101000214	C/T	2.7	0=CC	1=TT|CT|T.	143	95.97	6	4.03
PGR	rs11571241	11	100920495	C/T	1.8	0=CC	1=TT|CT|T.	351	96.43	13	3.57
PGR	rs11571239	11	100920916	C/T	1.8	0=CC	1=TT|CT|T.	351	96.43	13	3.57
PGR	rs478919	11	100996333	C/T	2.7	0=CC	1=TT|CT|T.	143	96.62	5	3.38
PGR	rs2020879	11	100912625	T/C	1.8	0=TT	1=CC|TC|C.	352	96.7	12	3.3
PGR		11	100912943	G/A	1.6	0=GG	1=AA|GA|A.	352	96.7	12	3.3
PGR	rs11571240	11	100920849	C/A	1.8	0=CC	1=AA|CA|A.	352	96.7	12	3.3
PGR	rs2020875	11	100996730	G/A	1.6	0=GG	1=AA|GA|A.	352	96.7	12	3.3
PGR	rs7112977	11	100962857	A/T	1.7	0=AA	1=TT|AT|T.	350	96.95	11	3.05
PGR	rs936268	11	100913281	C/A	2.3	0=CC	1=AA|CA|A.	107	97.27	3	2.73
PGR	rs11571272	11	100909548	C/T	1.5	0=CC	1=TT|CT|T.	290	97.32	8	2.68
PGR	rs6590838	11	100932900	G/A	1.6	0=GG	1=AA|GA|A.	331	97.35	9	2.65
PGR	rs11571271	11	100909564	G/T	1.3	0=GG	1=TT|GT|T.	311	97.8	7	2.2
PGRMC1	rs181556738	X	118370059	G/A	1.1	0=GG	1=AA|GA|A.	356	97.8	8	2.2
PGR	rs11224573	11	100920897	A/C	0.9589	0=AA	1=CC|AC|C.	357	98.08	7	1.92
PGR	rs12288041	11	100962736	G/C	0.9589	0=GG	1=CC|GC|C.	357	98.08	7	1.92
PGR	rs11571156	11	100997166	G/A	0.9589	0=GG	1=AA|GA|A.	357	98.08	7	1.92
PGR		11	100909612	C/T	0.8219	0=CC	1=TT|CT|T.	358	98.35	6	1.65
PGR		11	100909613	A/T	0.8219	0=AA	1=TT|AT|T.	358	98.35	6	1.65
PGR		11	100909614	A/T	0.8219	0=AA	1=TT|AT|T.	358	98.35	6	1.65
PGR		11	100909616	C/T	0.8219	0=CC	1=TT|CT|T.	358	98.35	6	1.65
PGR		11	100909619	G/T	0.8219	0=GG	1=TT|GT|T.	358	98.35	6	1.65
PGR	rs191803027	11	100912565	C/A	0.8219	0=CC	1=AA|CA|A.	358	98.35	6	1.65
PGR	rs11571238	11	100921050	G/T	0.8242	0=GG	1=TT|GT|T.	357	98.35	6	1.65
PGR	rs11571145	11	100999245	G/A	0.8219	0=GG	1=AA|GA|A.	358	98.35	6	1.65
PGRMC1		X	118370237	C/T	0.8219	0=CC	1=TT|CT|T.	358	98.35	6	1.65
PGR		11	100912276	C/A	0.7519	0=CC	1=AA|CA|A.	130	98.48	2	1.52
PGRMC1	rs41294896	X	118373925	A/G	0.8993	0=AA	1=GG|AG|G.	273	98.56	4	1.44
PGR		11	100912179	G/T	0.7042	0=GG	1=TT|GT|T.	69	98.57	1	1.43
PGR	rs11571219	11	100933778	G/A	0.692	0=GG	1=AA|GA|A.	284	98.61	4	1.39
PGR	rs11571268	11	100910254	G/C	0.6887	0=GG	1=CC|GC|C.	357	98.62	5	1.38
PGR	rs11571144	11	100999443	G/A	0.6849	0=GG	1=AA|GA|A.	359	98.63	5	1.37
PGR	rs11571235	11	100921800	G/T	0.905	0=GG	1=TT|GT|T.	217	98.64	3	1.36
PGR		11	100920174	G/A	0.6173	0=GG	1=AA|GA|A.	79	98.75	1	1.25
PGR	rs192188471	11	100913342	A/C	1.2	0=AA	1=CC|AC|C.	80	98.77	1	1.23
PGR		11	100962022	C/T	1.2	0=CC	1=TT|CT|T.	80	98.77	1	1.23
PGR		11	100962024	G/T	0.5882	0=GG	1=TT|GT|T.	83	98.81	1	1.19
PGR		11	101000346	G/T	0.5747	0=GG	1=TT|GT|T.	86	98.85	1	1.15
PGR		11	101000290	G/T	0.5495	0=GG	1=TT|GT|T.	89	98.89	1	1.11
PGR		11	100909621	A/T	0.5479	0=AA	1=TT|AT|T.	360	98.9	4	1.1
PGR	rs11571251	11	100913153	T/C	0.7326	0=TT	1=CC|TC|C.	269	98.9	3	1.1
PGR		11	100922770	A/C	0.5435	0=AA	1=CC|AC|C.	90	98.9	1	1.1
PGR		11	100922763	A/C	0.5376	0=AA	1=CC|AC|C.	91	98.91	1	1.09
PGR		11	100997706	G/T	0.5376	0=GG	1=TT|GT|T.	91	98.91	1	1.09
PGR		11	100963045	G/T	0.5263	0=GG	1=TT|GT|T.	93	98.94	1	1.06
PGR		11	100996362	C/T	0.5155	0=CC	1=TT|CT|T.	191	98.96	2	1.04
PGR		11	100996367	A/T	0.5025	0=AA	1=TT|AT|T.	196	98.99	2	1.01
PGR		11	100996368	A/T	0.5025	0=AA	1=TT|AT|T.	196	98.99	2	1.01
PGR		11	100996370	C/T	0.5025	0=CC	1=TT|CT|T.	196	98.99	2	1.01
PGR		11	100996371	A/T	0.4975	0=AA	1=TT|AT|T.	198	99	2	1
PGR		11	100996372	A/T	0.4902	0=AA	1=TT|AT|T.	201	99.01	2	0.99
PGR		11	100962055	G/T	0.9524	0=GG	1=TT|GT|T.	103	99.04	1	0.96
PGR	rs11571158	11	100996426	T/C	0.4747	0=TT	1=CC|TC|C.	312	99.05	3	0.95
PGRMC1		X	118371164	C/A	0.4545	0=CC	1=AA|CA|A.	108	99.08	1	0.92
PGRMC1	rs190562432	X	118369863	C/T	0.431	0=CC	1=TT|CT|T.	114	99.13	1	0.87
PGR		11	100997365	G/T	0.4237	0=GG	1=TT|GT|T.	116	99.15	1	0.85
PGR		11	100909622	A/T	0.411	0=AA	1=TT|AT|T.	361	99.18	3	0.82
PGR		11	100909710	C/T	0.411	0=CC	1=TT|CT|T.	361	99.18	3	0.82
PGR		11	100909715	A/T	0.411	0=AA	1=TT|AT|T.	361	99.18	3	0.82
PGR		11	100909716	A/T	0.411	0=AA	1=TT|AT|T.	361	99.18	3	0.82
PGR		11	100909717	A/T	0.411	0=AA	1=TT|AT|T.	361	99.18	3	0.82
PGR	rs116506118	11	100920522	A/G	0.411	0=AA	1=GG|AG|G.	361	99.18	3	0.82
PGR	rs9282826	11	100962649	G/A	0.411	0=GG	1=AA|GA|A.	361	99.18	3	0.82
PGR		11	100912269	G/T	0.7937	0=GG	1=TT|GT|T.	124	99.2	1	0.8
PGRMC1		X	118377613	C/A	0.7752	0=CC	1=AA|CA|A.	127	99.22	1	0.78
PGRMC1	rs182721954	X	118374865	T/C	0.7634	0=TT	1=CC|TC|C.	129	99.23	1	0.77
PGR		11	100962109	G/T	0.3521	0=GG	1=TT|GT|T.	140	99.29	1	0.71
PGRMC1		X	118369893	G/A	0.6623	0=GG	1=AA|GA|A.	149	99.33	1	0.67
PGRMC1		X	118369896	G/A	0.6494	0=GG	1=AA|GA|A.	152	99.35	1	0.65
PGR		11	100962980	C/A	0.3185	0=CC	1=AA|CA|A.	155	99.36	1	0.64
PGR	rs11571237	11	100921083	T/C	0.2849	0=TT	1=CC|TC|C.	348	99.43	2	0.57
PGR	rs11571253	11	100912557	T/C	0.2755	0=TT	1=CC|TC|C.	360	99.45	2	0.55
PGR	rs147848958	11	100920826	C/T	0.274	0=CC	1=TT|CT|T.	362	99.45	2	0.55
PGR	rs11571222	11	100933439	G/C	0.274	0=GG	1=CC|GC|C.	362	99.45	2	0.55
PGR	rs11571152	11	100998195	T/G	0.274	0=TT	1=GG|TG|G.	362	99.45	2	0.55
PGR	rs146230124	11	100999692	G/A	0.274	0=GG	1=AA|GA|A.	362	99.45	2	0.55
PGR		11	100913190	G/A	0.2577	0=GG	1=AA|GA|A.	192	99.48	1	0.52
PGR		11	100997265	G/T	0.2347	0=GG	1=TT|GT|T.	211	99.53	1	0.47
PGR		11	100962148	G/T	0.2232	0=GG	1=TT|GT|T.	222	99.55	1	0.45
PGRMC1		X	118373893	A/G	0.2183	0=AA	1=GG|AG|G.	227	99.56	1	0.44
PGR	rs11571234	11	100922623	T/A	0.2137	0=TT	1=AA|TA|A.	232	99.57	1	0.43
PGR		11	100933797	G/T	0.2049	0=GG	1=TT|GT|T.	242	99.59	1	0.41
PGR		11	100997825	G/T	0.1873	0=GG	1=TT|GT|T.	265	99.62	1	0.38
PGRMC1		X	118377520	C/G	0.3484	0=CC	1=GG|CG|G.	285	99.65	1	0.35
PGR		11	100921128	G/T	0.1672	0=GG	1=TT|GT|T.	297	99.66	1	0.34
PGR		11	100997214	C/T	0.3289	0=CC	1=TT|CT|T.	302	99.67	1	0.33
PGR		11	100932882	G/T	0.1592	0=GG	1=TT|GT|T.	312	99.68	1	0.32
PGRMC1		X	118374747	T/A	0.1577	0=TT	1=AA|TA|A.	315	99.68	1	0.32
PGRMC1		X	118370966	C/A	0.1515	0=CC	1=AA|CA|A.	328	99.7	1	0.3
PGR		11	100996456	A/G	0.1425	0=AA	1=GG|AG|G.	349	99.71	1	0.29
PGRMC1		X	118370005	G/T	0.1449	0=GG	1=TT|GT|T.	343	99.71	1	0.29
PGR		11	100922541	G/A	0.1389	0=GG	1=AA|GA|A.	358	99.72	1	0.28
PGR		11	100933597	C/T	0.1374	0=CC	1=TT|CT|T.	362	99.72	1	0.28
PGR		11	100997882	G/A	0.1385	0=GG	1=AA|GA|A.	359	99.72	1	0.28
PGR	rs185933908	11	100910135	T/A	0.137	0=TT	1=AA|TA|A.	363	99.73	1	0.27
PGR		11	100910168	T/C	0.137	0=TT	1=CC|TC|C.	363	99.73	1	0.27
PGR	rs149561048	11	100912454	C/T	0.137	0=CC	1=TT|CT|T.	363	99.73	1	0.27
PGR		11	100912517	A/T	0.137	0=AA	1=TT|AT|T.	363	99.73	1	0.27
PGR		11	100912945	A/G	0.137	0=AA	1=GG|AG|G.	363	99.73	1	0.27
PGR		11	100920562	G/A	0.137	0=GG	1=AA|GA|A.	363	99.73	1	0.27
PGR		11	100921975	T/C	0.137	0=TT	1=CC|TC|C.	363	99.73	1	0.27
PGR	rs138937924	11	100933029	A/G	0.137	0=AA	1=GG|AG|G.	363	99.73	1	0.27
PGR	rs149015155	11	100933057	T/G	0.137	0=TT	1=GG|TG|G.	363	99.73	1	0.27
PGR	rs183014851	11	100933518	A/G	0.137	0=AA	1=GG|AG|G.	363	99.73	1	0.27
PGR		11	100933632	T/A	0.137	0=TT	1=AA|TA|A.	363	99.73	1	0.27
PGR		11	100933633	T/A	0.137	0=TT	1=AA|TA|A.	363	99.73	1	0.27
PGR		11	100933635	C/A	0.137	0=CC	1=AA|CA|A.	363	99.73	1	0.27
PGR	rs186687512	11	100962455	T/C	0.137	0=TT	1=CC|TC|C.	363	99.73	1	0.27
PGR		11	100962667	T/C	0.137	0=TT	1=CC|TC|C.	363	99.73	1	0.27
PGR	rs11571157	11	100996516	G/C	0.137	0=GG	1=CC|GC|C.	363	99.73	1	0.27
PGR		11	100996644	A/T	0.137	0=AA	1=TT|AT|T.	363	99.73	1	0.27
PGR		11	100996975	G/A	0.137	0=GG	1=AA|GA|A.	363	99.73	1	0.27
PGR		11	100997940	A/C	0.137	0=AA	1=CC|AC|C.	363	99.73	1	0.27
PGR		11	100998322	C/G	0.137	0=CC	1=GG|CG|G.	363	99.73	1	0.27
PGR		11	100998531	G/C	0.137	0=GG	1=CC|GC|C.	363	99.73	1	0.27
PGR		11	100998589	G/A	0.137	0=GG	1=AA|GA|A.	363	99.73	1	0.27
PGR		11	100998690	T/C	0.137	0=TT	1=CC|TC|C.	363	99.73	1	0.27
PGR		11	100999240	C/T	0.137	0=CC	1=TT|CT|T.	363	99.73	1	0.27
PGR		11	100999317	G/A	0.137	0=GG	1=AA|GA|A.	363	99.73	1	0.27
PGR	rs147067970	11	100999579	G/T	0.137	0=GG	1=TT|GT|T.	363	99.73	1	0.27
PGR		11	100999944	G/C	0.137	0=GG	1=CC|GC|C.	363	99.73	1	0.27
PGR		11	100999953	C/T	0.137	0=CC	1=TT|CT|T.	363	99.73	1	0.27
PGRMC1		X	118370671	G/A	0.137	0=GG	1=AA|GA|A.	363	99.73	1	0.27
PGRMC1	rs199917409	X	118377259	T/C	0.137	0=TT	1=CC|TC|C.	363	99.73	1	0.27
PGR		11	100912239	G/T	0.5208	0=GG	1=TT/TG/T.	95	100	0	0
