# Supplementary material for: Does circulating progesterone mediate the associations of single nucleotide polymorphisms in progesterone receptor (PGR)-related genes with mammographic breast density in premenopausal women?
Source: Discov Oncol. 2021 Nov 3;12:47. doi: 10.1007/s12672-021-00438-1 (PMC8566393; doi:10.1007/s12672-021-00438-1)
Supplement: Supplementary file 3 — (XLSX 19 KB). [file 12672_2021_438_MOESM3_ESM.xlsx]

## Sheet: Sheet1
Outcome	snpID	Estimate	Std. Error	t value	Pr(>|t|)	FDR_P		Outcome	snpID	Estimate	Std. Error	t value	Pr(>|t|)	FDR_P		Outcome	snpID	Estimate	Std. Error	t value	Pr(>|t|)	FDR_P		Online Resource 3. Top SNPs associated with VPD , NDV, cPgR (in log scale) from multivariate linear regression with adjustment of the 6 covariates (results on the covariates were left out).
NDV	PGR_11_100922451_rs573096_A	0.122968	0.0649542	1.89315	0.0595668	0.431341		VPD	PGR_11_100922112_rs657516_G	-0.196622	0.0951676	-2.06606	0.0399194	0.956466		Progesterone	PGR_11_100920495_rs11571241_T	-1.81333	0.626831	-2.89286	0.00417602	0.0758681
NDV	PGR_11_100912561_rs572698_A	0.123245	0.0651667	1.89122	0.0598251	0.431341		VPD	PGR_11_100922568_rs550382_A	-0.0921414	0.0642383	-1.43437	0.152862	0.956466		Progesterone	PGR_11_100920916_rs11571239_T	-1.81333	0.626831	-2.89286	0.00417602	0.0758681
NDV	PGR_11_100920575_rs526487_T	0.123245	0.0651667	1.89122	0.0598251	0.431341		VPD	PGR_11_100912943_NA_A	0.242226	0.176503	1.37236	0.17126	0.956466		Progesterone	PGR_11_100933831_rs1824128_T	-1.20956	0.439329	-2.7532	0.00698767	0.0758681
NDV	PGR_11_100920495_rs11571241_T	0.358002	0.191058	1.87379	0.0622005	0.431341		VPD	PGR_11_100962200_rs508653_A	-0.103687	0.0816506	-1.26989	0.20557	0.956466		Progesterone	PGR_11_100998472_rs11571150_A	-1.55482	0.573747	-2.70994	0.00722554	0.0758681
NDV	PGR_11_100920916_rs11571239_T	0.358002	0.191058	1.87379	0.0622005	0.431341		VPD	PGR_11_100909629_rs11224565_T	0.154245	0.126422	1.22008	0.223658	0.956466		Progesterone	PGRMC1_X_118373833_rs41294894_G	-1.81206	0.85372	-2.12255	0.0366337	0.307723
NDV	PGR_11_100912527_rs572580_C	0.11841	0.0651272	1.81813	0.0703173	0.431341		VPD	PGR_11_100912527_rs572580_C	-0.0705609	0.0625924	-1.12731	0.260762	0.956466		Progesterone	PGR_11_100922568_rs550382_A	-0.319671	0.223349	-1.43126	0.15375	0.602317
NDV	PGR_11_100909809_rs484389_G	0.113583	0.0651612	1.74311	0.0826224	0.431341		VPD	PGR_11_100920495_rs11571241_T	-0.19681	0.183749	-1.07108	0.28523	0.956466		Progesterone	PGR_11_100912527_rs572580_C	-0.308323	0.216417	-1.42467	0.15558	0.602317
NDV	PGR_11_100922568_rs550382_A	0.108977	0.0672506	1.62046	0.10654	0.431341		VPD	PGR_11_100920916_rs11571239_T	-0.19681	0.183749	-1.07108	0.28523	0.956466		Progesterone	PGR_11_100909809_rs484389_G	-0.291542	0.216508	-1.34656	0.179418	0.602317
NDV	PGR_11_100998076_rs3740752_A	0.124052	0.0766202	1.61904	0.106779	0.431341		VPD	PGR_11_100912561_rs572698_A	-0.0666883	0.0626845	-1.06387	0.288479	0.956466		Progesterone	PGR_11_100912561_rs572698_A	-0.288242	0.216792	-1.32958	0.184946	0.602317
NDV	PGR_11_100998771_rs3740753_G	0.124052	0.0766202	1.61904	0.106779	0.431341		VPD	PGR_11_100920575_rs526487_T	-0.0666883	0.0626845	-1.06387	0.288479	0.956466		Progesterone	PGR_11_100920575_rs526487_T	-0.288242	0.216792	-1.32958	0.184946	0.602317
NDV	PGR_11_100912520_rs11571255_A	0.308566	0.193944	1.591	0.11297	0.431341		VPD	PGR_11_100922404_rs578029_T	0.0652599	0.0626992	1.04084	0.299019	0.956466		Progesterone	PGR_11_100921941_rs10895056_A	-0.296369	0.224518	-1.32002	0.188112	0.602317
NDV	PGR_11_100910132_rs499699_C	0.0935894	0.0654032	1.43096	0.15377	0.538194		VPD	PGR_11_100922451_rs573096_A	-0.0635998	0.0624937	-1.0177	0.309868	0.956466		Progesterone	PGR_11_100922451_rs573096_A	-0.275908	0.216151	-1.27646	0.203053	0.602317
NDV	PGR_11_100913165_rs606789_A	0.0960241	0.0793871	1.20957	0.228348	0.737738		VPD	PGR_11_100909809_rs484389_G	-0.0607602	0.0626337	-0.970088	0.333	0.956466		Progesterone	PGR_11_100910469_rs511298_A	-1.23357	0.957026	-1.28896	0.207961	0.602317
NDV	PGR_11_100933412_rs1042838_A	0.0743113	0.0763031	0.973897	0.331109	0.740381		VPD	PGR_11_100996306_rs11571159_A	-0.204436	0.213667	-0.956799	0.342214	0.956466		Progesterone	PGR_11_100910132_rs499699_C	-0.254859	0.217059	-1.17415	0.241524	0.602317
NDV	PGR_11_100998105_rs11571153_T	-0.0634323	0.0668567	-0.948781	0.343707	0.740381		VPD	PGR_11_100913165_rs606789_A	-0.068639	0.0802664	-0.85514	0.393838	0.956466		Progesterone	PGRMC1_X_118376853_rs2499041_G	0.447803	0.393866	1.13694	0.256735	0.602317
NDV	PGR_11_100933831_rs1824128_T	-0.111854	0.120954	-0.924763	0.357272	0.740381		VPD	PGR_11_100933830_rs11224577_T	0.105762	0.133767	0.790647	0.430899	0.956466		Progesterone	PGR_11_100921665_rs645213_A	-0.799205	0.69692	-1.14677	0.257283	0.602317
NDV	PGR_11_100912235_rs544910_G	-0.160899	0.175255	-0.918085	0.363072	0.740381		VPD	PGR_11_100910310_rs10895054_T	-0.0758837	0.103166	-0.735552	0.463035	0.956466		Progesterone	PGR_11_100996306_rs11571159_A	-0.87135	0.762986	-1.14203	0.257633	0.602317
NDV	PGR_11_100962200_rs508653_A	0.0785098	0.088695	0.885165	0.37711	0.740381		VPD	PGR_11_100933412_rs1042838_A	0.05367	0.073083	0.734371	0.463455	0.956466		Progesterone	PGRMC1_X_118376992_rs2499040_G	0.447707	0.394958	1.13356	0.258136	0.602317
NDV	PGRMC1_X_118376992_rs2499040_G	0.100307	0.119322	0.840642	0.401403	0.740381		VPD	PGR_11_100912252_rs592080_T	-0.117079	0.171253	-0.683658	0.497169	0.956466		Progesterone	PGR_11_100962873_rs7116336_A	-0.277135	0.271178	-1.02197	0.307889	0.680596
NDV	PGRMC1_X_118373833_rs41294894_G	0.182501	0.223495	0.816575	0.416401	0.740381		VPD	PGR_11_100910132_rs499699_C	-0.0395199	0.0628079	-0.629218	0.529818	0.956466		Progesterone	PGR_11_100962200_rs508653_A	-0.26767	0.284198	-0.941846	0.347386	0.709449
NDV	PGRMC1_X_118376853_rs2499041_G	0.0928117	0.118616	0.782457	0.434744	0.740381		VPD	PGR_11_100933831_rs1824128_T	0.0751979	0.125886	0.597347	0.551599	0.956466		Progesterone	PGR_11_100998105_rs11571153_T	0.205478	0.221588	0.927296	0.354724	0.709449
NDV	PGR_11_100962857_rs7112977_T	-0.168123	0.230228	-0.730247	0.465973	0.740381		VPD	PGR_11_100921665_rs645213_A	-0.0815811	0.137585	-0.59295	0.556057	0.956466		Progesterone	PGR_11_100922404_rs578029_T	0.172974	0.217342	0.795862	0.426915	0.81502
NDV	PGR_11_100922112_rs657516_G	0.0701174	0.100242	0.699482	0.484943	0.740381		VPD	PGR_11_100912520_rs11571255_A	-0.105649	0.186639	-0.566059	0.571901	0.956466		Progesterone	PGR_11_100933830_rs11224577_T	-0.339373	0.469998	-0.722074	0.471824	0.861592
NDV	PGR_11_100922404_rs578029_T	-0.0452956	0.0656029	-0.690451	0.490592	0.740381		VPD	PGR_11_100921941_rs10895056_A	-0.0330809	0.0650353	-0.50866	0.611468	0.956466		Progesterone	PGR_11_100909629_rs11224565_T	0.258451	0.438875	0.588895	0.556497	0.949905
NDV	PGR_11_100996306_rs11571159_A	0.128091	0.186928	0.685239	0.49563	0.740381		VPD	PGR_11_100996730_rs2020875_A	0.0729942	0.155118	0.470573	0.638382	0.956466		Progesterone	PGR_11_100912520_rs11571255_A	-0.37337	0.648622	-0.575636	0.565419	0.949905
NDV	PGR_11_100998762_rs11571147_G	0.095358	0.140635	0.678054	0.498404	0.740381		VPD	PGR_11_100998472_rs11571150_A	0.0745267	0.168172	0.443158	0.658059	0.956466		Progesterone	PGR_11_100962857_rs7112977_T	0.367778	0.763552	0.481667	0.630495	0.981459
NDV	PGR_11_100912230_rs548668_C	-0.0975469	0.145202	-0.671803	0.50507	0.740381		VPD	PGR_11_100998102_rs11571154_T	0.0703988	0.15951	0.441343	0.659371	0.956466		Progesterone	PGR_11_100922112_rs657516_G	0.153053	0.332406	0.460439	0.645627	0.981459
NDV	PGR_11_100998472_rs11571150_A	0.111709	0.175657	0.635951	0.525427	0.740381		VPD	PGR_11_100912625_rs2020879_C	0.0796125	0.201352	0.395389	0.692914	0.956466		Progesterone	PGR_11_100996730_rs2020875_A	-0.23272	0.537229	-0.433187	0.665276	0.981459
NDV	PGRMC1_X_118374229_rs41261245_A	0.0914071	0.144719	0.631618	0.52825	0.740381		VPD	PGR_11_100920849_rs11571240_A	0.0796125	0.201352	0.395389	0.692914	0.956466		Progesterone	PGR_11_100912943_NA_A	0.243505	0.613489	0.396918	0.691788	0.981459
NDV	PGR_11_100921941_rs10895056_A	0.0428502	0.0679397	0.63071	0.528843	0.740381		VPD	PGR_11_100998076_rs3740752_A	0.0236655	0.0737147	0.321041	0.748464	0.956466		Progesterone	PGR_11_100912252_rs592080_T	-0.212849	0.612879	-0.347293	0.729746	0.981459
NDV	PGR_11_100910310_rs10895054_T	0.0533351	0.10389	0.513381	0.608364	0.782014		VPD	PGR_11_100998771_rs3740753_G	0.0236655	0.0737147	0.321041	0.748464	0.956466		Progesterone	PGR_11_100912235_rs544910_G	0.197199	0.64148	0.307412	0.759833	0.981459
NDV	PGR_11_100921665_rs645213_A	0.0764124	0.151189	0.505408	0.615634	0.782014		VPD	PGR_11_100962857_rs7112977_T	0.0596577	0.220255	0.270857	0.786741	0.956466		Progesterone	PGR_11_100998102_rs11571154_T	-0.136738	0.55256	-0.247462	0.804767	0.981459
NDV	PGR_11_100933830_rs11224577_T	0.060909	0.125869	0.483909	0.62944	0.782014		VPD	PGR_11_100912230_rs548668_C	0.05066	0.192242	0.263522	0.793325	0.956466		Progesterone	PGR_11_100912625_rs2020879_C	-0.167936	0.697452	-0.240785	0.809932	0.981459
NDV	PGR_11_100909629_rs11224565_T	-0.0633226	0.13246	-0.47805	0.633059	0.782014		VPD	PGR_11_100998105_rs11571153_T	-0.0150891	0.0640945	-0.23542	0.814088	0.956466		Progesterone	PGR_11_100920849_rs11571240_A	-0.167936	0.697452	-0.240785	0.809932	0.981459
NDV	PGR_11_100998102_rs11571154_T	0.0670516	0.166695	0.402241	0.687872	0.820368		VPD	PGR_11_100910469_rs511298_A	0.0456806	0.205032	0.222798	0.82531	0.956466		Progesterone	PGR_11_100913165_rs606789_A	-0.0627794	0.294651	-0.213064	0.831567	0.981459
NDV	PGR_11_100912943_NA_A	-0.0639905	0.18513	-0.345651	0.729914	0.820368		VPD	PGRMC1_X_118373833_rs41294894_G	0.0500012	0.233708	0.213948	0.831088	0.956466		Progesterone	PGR_11_100910310_rs10895054_T	-0.0563985	0.375971	-0.150008	0.88094	0.981459
NDV	PGR_11_100912625_rs2020879_C	-0.0692895	0.210428	-0.329279	0.742238	0.820368		VPD	PGR_11_100962873_rs7116336_A	-0.0155281	0.0781107	-0.198797	0.842601	0.956466		Progesterone	PGR_11_100998076_rs3740752_A	0.0240048	0.255334	0.0940133	0.925179	0.981459
NDV	PGR_11_100920849_rs11571240_A	-0.0692895	0.210428	-0.329279	0.742238	0.820368		VPD	PGRMC1_X_118376992_rs2499040_G	-0.0116763	0.114356	-0.102105	0.918761	0.979614		Progesterone	PGR_11_100998771_rs3740753_G	0.0240048	0.255334	0.0940133	0.925179	0.981459
NDV	PGR_11_100996730_rs2020875_A	-0.0476624	0.162139	-0.293959	0.769048	0.828206		VPD	PGR_11_100998762_rs11571147_G	-0.0109322	0.134713	-0.0811522	0.93539	0.979614		Progesterone	PGR_11_100912230_rs548668_C	0.0531127	0.688792	0.0771099	0.938871	0.981459
NDV	PGR_11_100962873_rs7116336_A	0.0127604	0.0819615	0.155687	0.876418	0.920239		VPD	PGR_11_100912235_rs544910_G	0.0128073	0.202238	0.0633277	0.949763	0.979614		Progesterone	PGRMC1_X_118374229_rs41261245_A	-0.0279016	0.480015	-0.0581266	0.953697	0.981459
NDV	PGR_11_100910469_rs511298_A	0.0212799	0.183457	0.115994	0.908486	0.92945		VPD	PGRMC1_X_118376853_rs2499041_G	-0.00627623	0.114384	-0.0548696	0.95629	0.979614		Progesterone	PGR_11_100933412_rs1042838_A	-0.00925687	0.253384	-0.0365329	0.970888	0.981459
NDV	PGR_11_100912252_rs592080_T	-0.0134461	0.15115	-0.0889589	0.92945	0.92945		VPD	PGRMC1_X_118374229_rs41261245_A	-0.00248589	0.138609	-0.0179346	0.985706	0.985706		Progesterone	PGR_11_100998762_rs11571147_G	-0.0108538	0.466532	-0.0232649	0.981459	0.981459
