# Supplementary material for: Does circulating progesterone mediate the associations of single nucleotide polymorphisms in progesterone receptor (PGR)-related genes with mammographic breast density in premenopausal women?
Source: Discov Oncol. 2021 Nov 3;12:47. doi: 10.1007/s12672-021-00438-1 (PMC8566393; doi:10.1007/s12672-021-00438-1)
Supplement: Supplementary file 4 — (XLSX 11 KB). [file 12672_2021_438_MOESM4_ESM.xlsx]

## Sheet: Sheet1
SNP ID
Gene	SNP	Minor Allele	age.by.SNP.Pvalue	BMI.by.SNP.Pvalue	age.by.SNP.FDR_Pvalue	BMI.by.SNP.FDR_Pvalue		Online Resource 4. SNPs associated of with age and BMI (raw P-value from two sample t-test and FDR adjusted P-value)
PGR11	rs606789	A	0.0181	0.5058	0.3315	0.7587
PGR11	rs572580	C	0.0365	0.9957	0.3315	0.9957
PGR11	rs484389	G	0.042	0.4715	0.3315	0.7587
PGR11	rs499699	C	0.043	0.0243	0.3315	0.1023
PGR11	rs572698	A	0.0486	0.716	0.3315	0.9076
PGR11	rs10895054	T	0.0554	0.0012	0.3315	0.0245
PGR11	rs3740752	A	0.0797	0.0178	0.3315	0.0852
PGR11	rs3740753	G	0.0797	0.0178	0.3315	0.0852
PGR11	rs1042838	A	0.1932	0.0182	0.5633	0.0852
PGR11	rs11571153	T	0.269	0.0455	0.6647	0.1273
PGR11	rs2020879	C	0.4276	0.0379	0.7483	0.1224
PGR11	rs11571240	A	0.4276	0.0379	0.7483	0.1224
PGR11	rs11571154	T	0.5571	0.0074	0.8132	0.0521
PGR11	rs7112977	T	0.5967	0.0448	0.8328	0.1273
PGR11	rs11571147	G	0.7247	0.0021	0.8455	0.0292
PGR11	rs578029	T	0.7694	0.0268	0.8504	0.1023
PGR11	rs11224565	T	0.8674	5.05e-05	0.9108	0.0021
PGRMC1	rs2499040	G	0.9572	0.0028	0.9573	0.0292
PGRMC1	rs2499041	G	0.9573	0.0069	0.9573	0.0521
