# Supplementary material for: Does circulating progesterone mediate the associations of single nucleotide polymorphisms in progesterone receptor (PGR)-related genes with mammographic breast density in premenopausal women?
Source: Discov Oncol. 2021 Nov 3;12:47. doi: 10.1007/s12672-021-00438-1 (PMC8566393; doi:10.1007/s12672-021-00438-1)
Supplement: Supplementary file 5 — (XLSX 15 KB). [file 12672_2021_438_MOESM5_ESM.xlsx]

## Sheet: Sheet1
		PGR_11_100909629_rs11224565_T				Online Resource 5. SNPs associated of with categorical covariates (P values from Fisher’s exact test)
Levels	Total N	0=CC	1=TT|CT|T.	P-value
composite_age1stBirth_parity	301	281	20
>=3 kids;>=25	48	48	0
1-2 kids;<25	63	58	5
1-2 kids;>=30	78	73	5
1-2 kids;25~29	46	45	1
Nulliparous	66	57	9	0.031358
		PGR_11_100909809_rs484389_G
Levels	Total N	0=AA	1=GG|AG|G.	P-value
composite_age1stBirth_parity	301	163	138
>=3 kids;>=25	48	28	20
1-2 kids;<25	63	24	39
1-2 kids;>=30	78	51	27
1-2 kids;25~29	46	21	25
Nulliparous	66	39	27	0.012217
		PGR_11_100910132_rs499699_C
Levels	Total N	0=TT	1=CC|TC|C.	P-value
composite_age1stBirth_parity	301	151	150
>=3 kids;>=25	48	28	20
1-2 kids;<25	63	22	41
1-2 kids;>=30	78	47	31
1-2 kids;25~29	46	20	26
Nulliparous	66	34	32	0.024361
		PGR_11_100912230_rs548668_C
Levels	Total N	0=TT	1=CC|TC|C.	P-value
composite_age1stBirth_parity	70	52	18
>=3 kids;>=25	12	10	2
1-2 kids;<25	8	3	5
1-2 kids;>=30	26	24	2
1-2 kids;25~29	9	5	4
Nulliparous	15	10	5	0.008259
		PGR_11_100912520_rs11571255_A
Levels	Total N	0=CC	1=AA|CA|A.	P-value
composite_age1stBirth_parity	296	287	9
>=3 kids;>=25	47	47	0
1-2 kids;<25	61	55	6
1-2 kids;>=30	78	76	2
1-2 kids;25~29	45	44	1
Nulliparous	65	65	0	0.013606
		PGR_11_100912527_rs572580_C
Levels	Total N	0=AA	1=CC|AC|C.	P-value
composite_age1stBirth_parity	301	167	134
>=3 kids;>=25	48	28	20
1-2 kids;<25	63	25	38
1-2 kids;>=30	78	52	26
1-2 kids;25~29	46	21	25
Nulliparous	66	41	25	0.009367
		PGR_11_100912561_rs572698_A
Levels	Total N	0=CC	1=AA|CA|A.	P-value
composite_age1stBirth_parity	301	165	136
>=3 kids;>=25	48	28	20
1-2 kids;<25	63	24	39
1-2 kids;>=30	78	52	26
1-2 kids;25~29	46	21	25
Nulliparous	66	40	26	0.006624
		PGR_11_100912625_rs2020879_C
Levels	Total N	0=TT	1=CC|TC|C.	P-value
FamilyBC	352	341	11
No	257	246	11
Yes	95	95	0	0.040276
		PGR_11_100912625_rs2020879_C
Levels	Total N	0=TT	1=CC|TC|C.	P-value
bodyshapeAtage10_3level	315	305	10
>=6	26	24	2
1~2	136	135	1
3~4	108	104	4
5	45	42	3	0.042905
		PGR_11_100913165_rs606789_A
Levels	Total N	0=GG	1=AA|GA|A.	P-value
composite_age1stBirth_parity	197	124	73
>=3 kids;>=25	32	23	9
1-2 kids;<25	45	20	25
1-2 kids;>=30	50	33	17
1-2 kids;25~29	32	20	12
Nulliparous	38	28	10	0.049875
		PGR_11_100920575_rs526487_T
Levels	Total N	0=AA	1=TT|AT|T.	P-value
composite_age1stBirth_parity	301	166	135
>=3 kids;>=25	48	28	20
1-2 kids;<25	63	24	39
1-2 kids;>=30	78	52	26
1-2 kids;25~29	46	21	25
Nulliparous	66	41	25	0.00527
		PGR_11_100920849_rs11571240_A
Levels	Total N	0=CC	1=AA|CA|A.	P-value
FamilyBC	352	341	11
No	257	246	11
Yes	95	95	0	0.040276
		PGR_11_100920849_rs11571240_A
Levels	Total N	0=CC	1=AA|CA|A.	P-value
bodyshapeAtage10_3level	315	305	10
>=6	26	24	2
1~2	136	135	1
3~4	108	104	4
5	45	42	3	0.042905
		PGR_11_100922404_rs578029_T
Levels	Total N	0=TT	1=AA|AT|A.	P-value
bodyshapeAtage10_3level	315	156	159
>=6	26	8	18
1~2	136	70	66
3~4	108	48	60
5	45	30	15	0.016362
		PGR_11_100922451_rs573096_A
Levels	Total N	0=TT	1=AA|TA|A.	P-value
composite_age1stBirth_parity	301	168	133
>=3 kids;>=25	48	28	20
1-2 kids;<25	63	26	37
1-2 kids;>=30	78	52	26
1-2 kids;25~29	46	21	25
Nulliparous	66	41	25	0.015879
		PGR_11_100922568_rs550382_A
Levels	Total N	0=CC	1=AA|CA|A.	P-value
composite_age1stBirth_parity	288	169	119
>=3 kids;>=25	46	28	18
1-2 kids;<25	61	27	34
1-2 kids;>=30	72	50	22
1-2 kids;25~29	45	22	23
Nulliparous	64	42	22	0.019323
		PGR_11_100933830_rs11224577_T
Levels	Total N	0=CC	1=TT|CT|T.	P-value
FamilyBC	165	133	32
No	125	107	18
Yes	40	26	14	0.010046
		PGR_11_100933831_rs1824128_T
Levels	Total N	0=GG	1=TT|GT|T.	P-value
composite_age1stBirth_parity	135	110	25
>=3 kids;>=25	24	23	1
1-2 kids;<25	26	24	2
1-2 kids;>=30	40	27	13
1-2 kids;25~29	19	16	3
Nulliparous	26	20	6	0.027128
		PGR_11_100962200_rs508653_A
Levels	Total N	0=CC	1=AA|CA|A.	P-value
Phase_menstrual_cycle	315	247	68
luteal	66	59	7
secretal	103	74	29
unknown	146	114	32	0.02274
		PGR_11_100962857_rs7112977_T
Levels	Total N	0=AA	1=TT|AT|T.	P-value
bodyshapeAtage10_3level	313	304	9
>=6	26	24	2
1~2	135	134	1
3~4	107	104	3
5	45	42	3	0.042166
		PGR_11_100998105_rs11571153_T
Levels	Total N	0=CC	1=TT|CT|T.	P-value
bodyshapeAtage10_3level	315	181	134
>=6	26	13	13
1~2	136	81	55
3~4	108	70	38
5	45	17	28	0.016208
		PGRMC1_X_118373833_rs41294894_G
Levels	Total N	0=AA	1=GG|AG|G.	P-value
FamilyBC	137	127	10
No	98	94	4
Yes	39	33	6	0.031489
		PGRMC1_X_118376853_rs2499041_G
Levels	Total N	0=TT	1=GG|TG|G.	P-value
Phase_menstrual_cycle	360	321	39
luteal	78	75	3
secretal	120	110	10
unknown	162	136	26	0.009429
		PGRMC1_X_118376992_rs2499040_G
Levels	Total N	0=AA	1=GG|AG|G.	P-value
Phase_menstrual_cycle	364	323	41
luteal	78	75	3
secretal	123	112	11
unknown	163	136	27	0.008094
