# Supplementary material for: Does circulating progesterone mediate the associations of single nucleotide polymorphisms in progesterone receptor (PGR)-related genes with mammographic breast density in premenopausal women?
Source: Discov Oncol. 2021 Nov 3;12:47. doi: 10.1007/s12672-021-00438-1 (PMC8566393; doi:10.1007/s12672-021-00438-1)
Supplement: Supplementary file 6 — (XLSX 370 KB). [file 12672_2021_438_MOESM6_ESM.xlsx]

## Sheet: Sheet1
A.								B.								C.
Results of SKAT pathwyay analysis showing the oncoprint of SNP data with SNPs at row and samples at columns with samples ordered in increasing order of VPD where the color red indicates genotype 1 (>=1 copy of minor allele), grey indicates genotype 0 (2 major alleles) and black for missing. SNPs missing in 20% of the samples or with only 1 sample with genotype 1 were excluded. Results are shown f…
